# Supplementary material for: Impacts of Edaphic Factors on Communities of Ammonia-Oxidizing Archaea, Ammonia-Oxidizing Bacteria and Nitrification in Tropical Soils
Source: PLoS One. 2014 Feb 28;9(2):e89568. doi: 10.1371/journal.pone.0089568 (PMC3938500; doi:10.1371/journal.pone.0089568)
Supplement: File S1 — Supporting tables. Table S1. Soil Taxonomy and Soil Sites Sampled. Table S2. Amplification of Bacterial amoA by qPCR. Table S3. Distribution of archaeal amoA OTU by soil. Table S4. Distribution of bacterial amoA OTU by soil. (XLSX) [file pone.0089568.s002.xlsx]

## Sheet: TS1
	Table S1: Soil Taxonomy and Soil Sites Sampled
	Soil Namea	Latitude	Longitude	Parent Materiala	USDA Taxonomic	Familya
					Classification b
	Arena	10.3988	-61.4337	Sand	Orthoxic Quartzipsamments	coated mix
	Ecclesville	10.4429	-61.3329	Clay Shale	Aquentic Chromuderts	very-fine, mixed, acid
	Piarco	10.6047	-61.3161	Sand & Clay	Aquoxic Tropudults	clayey, Kaolinitic
	Maracas	10.6856	-61.35	Micaceous phyllites	Orthoxic Tropudults	clayey, oxidic
	River Estate	10.6424	-61.4303	Micaceous phyllite sand	Fluventic Eutropepts	fine-loamy, micaceous
	St. Augustine	10.6485	-61.4002	Micaceous colluvia	Orthoxic Tropudults	clayey, kaolinitic
	Brasso	10.3831	-61.3946	Calcareous clay shale	Aquentic Chromuderts	very fine, montmorillonitic (calcareous)
	Princes Town	10.2626	-61.4244	Marlstone	Aquentic Chromuderts	very-fine, montmorillontic, nonacid
	Talparo	10.2735	-61.4249	Clay Shale	Aquentic Chromuderts	very fine, mixed acid
	a Soil and Land-Use Surveys No. 27. Correlation of the Soils of the Commonwealth Caribbean, Puerto Rico, The Virgin Islands and Guyana. Guy D. Smith. 1983.
	b USDA Soil Taxonomy System (Soil Survey Staff, 1999)

## Sheet: TS2
		Table S2: Amplification of Bacterial amoA by qPCRa
			Sample (copies/g soil)
		Soil Nameb	1	2	3	Average
		Arena	ND	ND	ND	NA
		Ecclesville	ND	337	ND	NA
		Piarco	ND	12009.6	ND	NA
		Maracas	111.372	511.677	ND	311.525
		River Estate	ND	1086.06	7240.49	4163.27
		St. Augustine	ND	ND	ND	NA
		Brasso	ND	ND	5116	NA
		Princes Town	ND	ND	230.61	NA
		Talparo	ND	ND	4602.38	NA
		aAbbreviations: ND, Not detected; NA, Not applicable
		bSmith, 1983

## Sheet: TS3
			Table S3. Distribution of archaeal amoA OTU by soil
				Number of OTU sequences in the indicated soil
			OTU	Arena	Maracus	St. Augustine	River Estate	Ecclesville	Piarco	Princes Town	Brasso	Talparo	Total
			1	2	0	0	0	0	0	0	0	0	2
			2	0	3	0	1	0	0	0	0	0	4
			3	0	3	1	4	0	0	0	0	0	8
			4	0	0	0	1	0	0	0	0	0	1
			5	0	0	0	1	0	0	0	0	0	1
			6	0	0	0	1	0	0	0	0	0	1
			7	0	0	0	1	0	0	0	0	0	1
			8	0	3	1	1	0	0	0	0	0	5
			9	0	0	0	0	1	0	0	0	0	1
			10	0	0	0	0	1	0	0	0	0	1
			11	0	0	0	0	0	1	0	0	0	1
			12	0	0	0	0	0	1	0	0	0	1
			13	0	0	0	0	1	0	2	4	1	8
			14	0	0	0	0	0	0	2	0	0	2
			15	0	0	0	0	0	0	1	3	3	7
			16	0	0	0	0	0	0	0	1	0	1
			17	0	0	0	0	0	0	0	2	2	4
			18	0	0	0	0	0	0	0	0	0	0
			19	0	0	4	0	6	0	0	0	0	10
			20	0	0	1	0	0	0	0	0	0	1
			21	0	1	0	0	1	0	0	0	0	2
			22	0	0	0	0	0	0	0	1	0	1
			23	0	0	0	0	1	0	0	0	0	1
			24	1	0	0	0	0	0	0	0	0	1
			25	1	0	0	0	0	0	0	0	0	1
			26	1	0	0	0	0	0	0	0	0	1
			27	0	0	0	2	0	0	0	0	0	2
			28	0	0	0	1	0	0	0	0	0	1
			29	5	2	5	1	2	10	0	2	9	36
			30	0	0	1	0	0	0	0	0	0	1
			31	0	0	0	0	0	1	0	0	0	1
			32	0	0	0	0	0	0	5	0	0	5
			33	1	0	0	0	0	0	0	0	0	1
			34	0	0	0	1	0	0	0	0	0	1
			35	0	0	0	0	0	0	1	0	0	1
			36	1	1	0	1	0	1	0	1	0	5
			Total	12	13	13	16	13	14	11	14	15	121

## Sheet: TS4
			Table S4. Distribution of bacterial amoA OTU by soil
				Number of OTU sequences in the indicated soil
			OTU	Arena	Maracus	St. Augustine	River Estate	Ecclesville	Piarco	Princes Town	Brasso	Talparo	Total
			1	5	0	9	4	4	13	1	1	0	37
			2	4	0	0	0	0	0	0	0	9	13
			3	0	0	0	4	1	0	4	0	2	11
			4	0	0	0	0	3	0	0	8	0	11
			5	4	1	0	3	0	0	0	0	1	9
			6	3	2	0	0	0	1	0	0	0	6
			7	0	0	2	0	4	0	0	0	0	6
			8	0	0	0	0	0	0	4	0	0	4
			9	0	4	0	0	0	0	0	0	0	4
			10	0	0	0	0	0	0	0	3	0	3
			11	0	0	2	0	1	0	0	0	0	3
			12	0	0	0	0	0	0	1	0	1	2
			13	0	0	0	1	0	0	1	0	0	2
			14	0	2	0	0	0	0	0	0	0	2
			15	0	2	0	0	0	0	0	0	0	2
			16	0	0	0	0	0	0	1	0	0	1
			17	0	0	0	0	0	0	1	0	0	1
			18	0	0	0	0	0	0	1	0	0	1
			19	0	1	0	0	0	1	0	0	0	2
			20	0	0	0	0	0	0	0	0	1	1
			21	0	0	0	1	0	0	0	0	0	1
			22	0	0	0	0	0	0	0	2	0	2
			23	0	0	0	1	0	0	0	0	0	1
			24	0	0	0	0	0	0	1	0	0	1
			25	0	0	0	0	0	0	1	0	0	1
			26	0	0	0	1	0	0	0	0	0	1
			Total	16	12	13	15	13	15	16	14	14	128
